# Supplementary material for: Nesprin-1 LINC complexes recruit microtubule cytoskeleton proteins and drive pathology in Lmna-mutant striated muscle
Source: Hum Mol Genet. 2022 Aug 4;32(2):177–91. doi: 10.1093/hmg/ddac179 (PMC9840208; doi:10.1093/hmg/ddac179)
Supplement: Supp_Figure_3_ddac179 [file supp_figure_3_ddac179.zip]

Archive with 1 entries (1 files):
- Supp_Figure_3_ddac179.tif
